# Supplementary material for: The Roles of Amphibian (Xenopus laevis) Macrophages during Chronic Frog Virus 3 Infections
Source: Viruses. 2021 Nov 18;13(11):2299. doi: 10.3390/v13112299 (PMC8621048; doi:10.3390/v13112299)
Supplement: Supplementary file 1 [file viruses-13-02299-s001.zip]

Archive with 1 entries (1 files):
- viruses-1330871-supplementary.pdf
